# Supplementary material for: Oxidative Stress and Deregulated DNA Damage Response Network in Lung Cancer Patients
Source: Biomedicines. 2022 May 26;10(6):1248. doi: 10.3390/biomedicines10061248 (PMC9219789; doi:10.3390/biomedicines10061248)
Supplement: Supplementary file 1 [file biomedicines-10-01248-s001.zip]

Archive with 1 entries (1 files):
- biomedicines-1709887-supplementary/biomedicines-1709887-supplementary.pdf
